# Supplementary material for: Identification and Validation of Reference Genes for Expression Analysis in Nitrogen-Fixing Bacteria under Environmental Stress
Source: Life (Basel). 2022 Sep 5;12(9):1379. doi: 10.3390/life12091379 (PMC9505014; doi:10.3390/life12091379)
Supplement: Supplementary file 1 [file life-12-01379-s001.zip]

Archive with 1 entries (1 files):
- life-1836627-supplementary.pdf
